# Supplementary material for: How Well Do Our Adsorbents Actually Perform?—The Case of Dimethoate Removal Using Viscose Fiber-Derived Carbons
Source: Int J Environ Res Public Health. 2023 Mar 3;20(5):4553. doi: 10.3390/ijerph20054553 (PMC10001822; doi:10.3390/ijerph20054553)
Supplement: Supplementary file 1 [file ijerph-20-04553-s001.zip]

Archive with 1 entries (1 files):
- ijerph-2233976-supplementary.pdf
